# Supplementary material for: Detecting Tomato Leaf Curl New Delhi Virus Causing Ridge Gourd Yellow Mosaic Disease, and Other Begomoviruses by Antibody-Based Methods
Source: Plants (Basel). 2023 Jan 20;12(3):490. doi: 10.3390/plants12030490 (PMC9919216; doi:10.3390/plants12030490)
Supplement: Supplementary file 1 [file plants-12-00490-s001.zip]

Archive with 1 entries (1 files):
- plants-2057274-supplementary.pdf
